# Supplementary material for: Systematic Elucidation of the Mechanism of Sappan Lignum in the Treatment of Diabetic Peripheral Neuropathy Based on Network Pharmacology
Source: Evid Based Complement Alternat Med. 2021 Jun 29;2021:5528018. doi: 10.1155/2021/5528018 (PMC8263209; doi:10.1155/2021/5528018)
Supplement: Supplementary Materials — Table S1: the information of 51 intersection targets. Table S2: molecular docking scores (kcal/mol). [file 5528018.f1.zip]

Archive with 2 entries (2 files):
- 5528018.f1/Table S1.docx
- 5528018.f1/Table S2.docx
